# Supplementary material for: The Challenges and Opportunities of the Implementation of Comprehensive Genomic Profiling in Everyday Clinical Practice with Non-Small Cell Lung Cancer: National Results from Croatia
Source: Cancers (Basel). 2023 Jun 28;15(13):3395. doi: 10.3390/cancers15133395 (PMC10340418; doi:10.3390/cancers15133395)
Supplement: Supplementary file 1 [file cancers-15-03395-s001.zip]

Archive with 1 entries (1 files):
- cancers-2455242-supplementary.xlsx
