# Supplementary material for: The Challenges and Opportunities of the Implementation of Comprehensive Genomic Profiling in Everyday Clinical Practice with Non-Small Cell Lung Cancer: National Results from Croatia
Source: Cancers (Basel). 2023 Jun 28;15(13):3395. doi: 10.3390/cancers15133395 (PMC10340418; doi:10.3390/cancers15133395)
Supplement: Supplementary file 1 [file cancers-15-03395-s001.zip › cancers-2455242-supplementary.xlsx]

## Sheet: Results of the CGP
N	BIRTH YEAR	DIAGNOSIS	PHD	FoundationOne	CRGA	GA of UNKNOWN SIGNIFICANCE	TMB	MS status	PD-L1	ON-LABEL THERAPY	OFF-LABEL THERAPY	CHOSEN CGP-guided THERAPY
1	1948	NSCLC	adenocarcinoma	0	NF1- Y2285fs*1, E725*, CTNNB1- S37F	NFE2L2- G81S, STAG2- V1114fs*22	6	stable	not determined	trametinib	binimetinib, cobimetinib	/
2	1938	NSCLC	adenocarcinoma	1	CBL - C404Y	DNMT3A R458fs*193, T257fs*48	0	stable	not determined	/	/	/
3	1949	NSCLC	adenocarcinoma	0	STK11 - K178*	CDKN2A/B - p16INK4a L78fs*46 and p14ARFH93fs*72, PTPN11 - G503V, STAG2 - R216*	13	stable	not determined	pembrolizumab, atezolizumab, avelumab, cemiplimab, durvalumab, nivolumab, nivolumab+ipilimumab	/	/
4	1955	NSCLC	adenocarcinoma	0	STK11	AKT3, APC, LYN, PRKCI, RAD21, TERC, TP53	6	stable	not determined	/	Everolimus, Temsirolimus	/
5	1959	NSCLC	adenocarcinoma	1	/	ASXL1 - S689*, ATR - H2572fs*6, DNMT3A - R882P	0	not determined	not determined	/	/	/
6	1975	NSCLC	adenocarcinoma	0	STK11- W308L, KRAS-G12V	ATRX- splice site5995577--1G>T, IKZF1- rearr intron 3, NFKBIA- amp equivocal, NKX2-1- amp equivocal, SF3B1- I704F, TP53-S240R	10	stable	not determined	Atezolizumab, Durvalumab, Pembrolizumab, Nivolumab	Avelumab, Cemiplimab, Everolimus,Temsirolimus	/
7	1955	NSCLC	adenocarcinoma	0	ERBB2 amp, BRCA1 rearr intron 2, RICTOR amp	CCNE1 amp, RB1 S838f S838fs*6, TP53 Y205C	8	stable	not determined	Afatinib, dacomitinib	Lapatinib, Neratinib, Pertuzumab, Trastuzumab, Trastuzumab, emtansine, Niraparib, Olaparib, Rucaparib, Talazoparib	afatinib
8	1954	NSCLC	adenocarcinoma	0	BRAF- G469A, PIK3CA- E542K, CTNNB1- S37C subclonal	BRD4- splice site 1341+1+1G>T, PIK3C2B- amp equivocal, TEK- L377P, U2AF1- S34F	15	stable	not determined	Atezolizumab, Durvalumab, Pembrolizumab, Nivolumab,Trametinib	Avelumab, Cemiplimab,Binimetinib, Cobimetinib, Regorafenib, Sorafenib, Everolimus,Temsirolimus	/
9	1949	NSCLC	adenocarcinoma	1	EGFR (exon 19 del, T790M)	TP53	not determined	not determined	not determined	osimertinib	Cetuximab Panitumumab,	osimertinib
10	1969	NSCLC	adenocarcinoma	0	STK11- L282f 2fs*3, KRAS- Q61H, MYC- amp- equivocal	RAD21- amp	10	stable	not determined	Atezolizumab, Durvalumab, Pembrolizumab, Nivolumab	Avelumab, Cemiplimab, Everolimus,Temsirolimus	ATEZOLIZUMAB
11	1977	NSCLC	adenocarcinoma	0	KRAS- G12D	CDKN2A/B- splice site 151- 1-2A>G	1	stable	not determined	/	/	/
12	1947	NSCLC	adenocarcinoma	0	KRAS- G12C, ATM- E2290*, S853*, CDK4- amp, MDM2- amp	CDK2A/B- p16INK4a loss, p14ARF loss ex 2-3, RBM10- Y564* , SMARCA4- loss ex 2-34	3	stable	2	/	Niraparib, Olaparib, Rucaparib, Talazoparib, Palbociclib, Ribociclib	/
13	1977	NSCLC	Adenocarcinoma	0	ROS 1-CD74 fusion	CDKN2A/B loss, NOTCH2 inversion on ex 6, TP53-R283C	1	stable	1	Ceritinib, Crizotinib, Lorlatinib, Brigatinib	Cabozantinib	krizotinib
14	1962	NSCLC	Adenocarcinoma	0		CCNE1, TP53	3	stable	1	/	/	/
15	1969	NSCLC	Adenocarcinoma	0	STK11 rearrangement intron 2, CTNNB-S37C, SMARCB1-T357fs*4	PRDM1-R296L, TP53- P153fs*2	10	stable	1	/	Atezolizumab, Durvalumab, Pembrolizumab, Nivolumab	ATEZOLIZUMAB
16	1952	NSCLC	Adenocarcinoma	0	/	SOX2, ACVR1B, APC, FGF12, KDM5C	14	stable	0	Atezolizumab, Durvalumab, Pembrolizumab, Nivolumab	Avelumab, Cemiplimab	/
17	1952	NSCLC	Adenocarcinoma	0	/	CCND1, STK11, KEAP1, MDM2, CDKN2A/B,FGF19,FGF3,FGF4	4	stable	0	/	Abemaciclib, Palbociclib, ribociclib, everoliumus, temsirolimus	/
18	1975	NSCLC	Adenocarcinoma	0	/	C17orf39, NFKBIA, NKX2-1, TP53	16	stable	1	Atezolizumab, Durvalumab, Pembrolizumab, Nivolumab	Avelumab, Cemiplimab	/
19	1979	NSCLC	Adenocarcinoma	0	KRAS- Q61H	KDM5C- F453fs*10, NFKBIA- amp equivocal, NKX2-1- amp equivocal, TP53- N239_S240insYNYMCN	4	stable	3	/	/	/
20	1964	NSCLC	Adenocarcinoma	0	MET amp, ERRFI1-Y310fs*1	BCORL1- Q772, GNAS-P308L, RB1-K65*, TP53- R158L	30	stable	0	Atezolizumab, Durvalumab, Pembrolizumab, Nivolumab, krizotinib	Avelumab, Cemiplimab, Cabozantinib	krizotinib
21	1955	NSCLC	Adenocarcinoma	0	MET amp, MTAT loss, RICTOR amp	CDKN2A/B- loss,CREBBP- splice site 976-2A>C, FGF10 amp, MLL2- Q1023, SDHA- Q170*, TP53- S215G, VEGFA amp-equivocal	45	stable	3	Atezolizumab, Durvalumab, Pembrolizumab, Nivolumab, krizotinib	Avelumab, Cemiplimab, Cabozantinib	krizotinib
22	1953	NSCLC	Adenocarcinoma	0	STK11- Y253*	APC Q757*,NFKBIA ,NKX2-1 , PARK2 splice site 172-1G>T, TP53 G154V	8	stable	not determined	/	/
23	1978	NSCLC	Adenocarcinoma	0	STK11- E165*, KEAP- splice site 1531+1G>T, KRAS- G12D	CDKN2A/Bloss, SMARCA4- E1496*	11	stable	1	Atezolizumab, Durvalumab, Pembrolizumab, Nivolumab	Avelumab, Cemiplimab, Everolimus,Temsirolimus	/
24	1949	NSCLC	Adenocarcinoma	0	MET- amp, KEAP- V155F	EPHB4 amp, TET2 A308fs*34, TP53 Q192*	20	stable	3	Atezolizumab, Durvalumab, Pembrolizumab, Nivolumab, krizotinib	Avelumab, Cemiplimab, Cabozantinib	/
25	1960	NSCLC	Adenocarcinoma	0	/	/	/	/	1	/	/	/
26	1971	NSCLC	Adenocarcinoma	0	EGFR-RAD51 fusion	MYC- amp equivocal, BAP1- rearr on intron 9, PIK3C2G- R1101H, RAD51- rearr on intron 3	11	stable	1	Atezolizumab, Durvalumab, Pembrolizumab, Nivolumab, Afatinib, Dacomitinib, Erlotinib, Gefitinib, Osiemrtinib	Avelumab, Cemiplimab	erlotinib
27	1971	NSCLC	Adenocarcinoma	0	BRAF- K601E, STK11- D194H, ATM- - splice site 7630-2A>C, MYC- amp	NFKBIA- amp, NKX2-1- amp	5	stable	0	Everolimus, Temsirolimus, Sorafenib	Binimetinib, Cobimetinib, Regorafenib, Trametinib,Niraparib, Olaparib, Rucaparib, Talazoparib	/
28	1973	NSCLC	Adenocarcinoma	0	STK11- complex rearr ex 1, CHEK2- loss ex 9-10, CTNNB1- M1V, KEAP1- V420fs*38, KRAS- G12D	CDKN2A- loss, MCL1- amp equivocal	9	stable	2	/	Everolimus, Temsirolimus	/
29	1957	NSCLC	Adenocarcinoma	0	STK11- Q159*, KRAS- G12C, MDM2-amp equivocal	/	4	stable	1	/	Everolimus, Temsirolimus	/
30	1955	NSCLC	Adenocarcinoma	0	BRAF- G469R, KRAS-G12D	/	5	stable	0	trametinib	Binimetinib, Cobimetinib, Regorafenib, Sorafenib	TRAMETINIB
31	1995	NSCLC	Adenocarcinoma	0	ros1¸, met	CDKN2A/B	0	stable	not determined	Krizotinib,Ceritinib, Crizotinib, Entrectinib, Lorlatinib, Brigatinib	Cabozantinib	krizotinib
32	1944	NSCLC	Adenocarcinoma	0	AKT2-amp, AXL-amp	CCNE1- amp, NFKBIA- amp, TP53- R342*	1	stable	2	/	/	/
33	1949	NSCLC	Adenocarcinoma	0	KEAP1- G5224fs*8, KRAS- G12D	EP300-R1529*	5	stable	not determined	/	/	/
34	1946	NSCLC	Adenocarcinoma	0	EGFR(G719C, S7681), CTNNB1, MTAP	CDKN2A/B, TERT	15	stable	3	Atezolizumab, Durvalumab, Pembrolizumab, Nivolumab, Afatinib, Dacomitinib, Erlotinib, Gefitinib, Osiemrtinib	Avelumab, Cemiplimab	/
35	1953	NSCLC	Adenocarcinoma	0	ERBB2- S310F, STK11- splice site 862+1G>T	CEBPA- rearr ex 1, DNMT3A- R635W subclonal, KEL E290*, NFE2L2-G31V	13	stable	1	Atezolizumab, Durvalumab, Pembrolizumab, Nivolumab, nivolumab+ipilimumab, afatinib, dacomitinib	Avelumab, Cemiplimab,Trastuzumab emtansine,Lapatinib, Neratinib, Trastuzumab, Trastuzumab +Pertuzumab,Everolimus, Temsirolimus	ATEZOLIZUMAB
36	1960	NSCLC	Adenocarcinoma	0	STK11 A206fs*81, D194Y*, KRAS- G12C	NFKBIA- F310fs*5	3	stable	0	/	Everolimus, Temsirolimus	sotorasib
37	1961	NSCLC	Adenocarcinoma	0	stk11- L282fs*3, kras- G12C, mtap-loss	CDK2A/B-loss, stag2-K1073fs*32	8	stable	3	/	Everolimus, Temsirolimus	/
38	1959	NSCLC	Adenocarcinoma	0	/	/	4	stable	1	/	/	/
39	1968	NSCLC	Adenocarcinoma	0	CDK4-amp equivocal	CCND3-amp , DIS3-R352Q,TP53- H168R	19	stable	1	Atezolizumab, Durvalumab, Pembrolizumab, Nivolumab, nivolumab+ipilimumab	Avelumab, Cemiplimab	/
40	1963	NSCLC	Adenocarcinoma	0	/	STK11-loss ex 1-77, AKT1- amp-equivocal, ERBB3- G582W, ASXL1-K13771*, CD70- G78fs*3, MSH3-G948*, NOTCH1- E437*, RAD21-amp-equivocal, SMAD4 G510*, SMARCA4- splice site 35472A>G, TP53 S215I	38	stable	1	Atezolizumab, Durvalumab, Pembrolizumab, Nivolumab, nivolumab+ipilimumab	Avelumab, Cemiplimab	ATEZOLIZUMAB
41	1957	NSCLC	Adenocarcinoma	0	STK11- K41fs*8, KRAS- G12D	/	4	stable	0	Everolimus, Temsirolimus	/	/
42	1963	NSCLC	Adenocarcinoma	0	/	KRAS G12c, STK 11	8	stable	not determined	/	/	/
43	1958	NSCLC	Adenocarcinoma	0	KEAP1- E582*, KRAS- G12F	DNMT3A- L737F subclonal, p53- E285*	18	stable	3	Atezolizumab, Durvalumab, Pembrolizumab, Nivolumab, nivolumab+ipilimumab	Avelumab, Cemiplimab	/
44	1954	NSCLC	Adenocarcinoma	0	RET-CDC6 fusion, CDKN1A-del on ex 2	/	1	stable	1	Cabozantinib, Vandetanib, Lenvatinib, Sorafenib, Sunitinib	/	pralsetinib
45	1965	NSCLC	Adenocarcinoma	0	KRAS- Q61H, STK11- G242V	CDKN2A/B- del ex 2, SMARCA 4- K1602_2_E160 E1603>3>N*	/	/	3	/	/
46	1948	NSCLC	Adenocarcinoma	0	MET- ex 14 splice site (2888- 29_2888del30), CHEK2- I157T	DNMT3A- E6997* , TP53- R174W	11	stable	not determined	Atezolizumab, Cemiplimab, Durvalumab, Nivolumab, nivolumab+ipilimumab, Pembrolizumab , Krizotinib	avelumab , Cabozantinib	/
47	1954	NSCLC	Adenocarcinoma	0	KEAP1- R483C, KRAS- G12D, STK11- splice splice site 5997+7+1G>T	DDR1 R514C	10	stable		Atezolizumab, Cemiplimab, Durvalumab, Pembrolizumab, Nivolumab, nivolumab+ipilimumab	avelumab	/
48	1942	NSCLC	Adenocarcinoma	0	/	KEAP1 - V271L, KRAS - G12C, STK11	6	stable	not determined	/	/	/

## Sheet: Specific alterations
ALTERED GENES	SPECIFIC GENOMIC ALTERATIONS
KRAS	Q61H, G12D, G12C, G12V, G12D, G12C, G12D, Q61H, G12D, G12D, G12C, G12D, G12C, G12D, G12F, Q61H, G12D
STK11	L282fs*3K178*, L282f 2fs*3, rearrangement intron 2, splice site 862+1G>T, A206fs*81, D194Y*, W308L, Y253*, E165*, D194H, complex rearr ex 1, Q159*, K41fs*8, G242V , splice splice site 5997+7+1G>T
KEAP	splice site 1531+1G>T, V155F, V420fs*38, G5224fs*8, E582*, R483C
MET	2x amplification, ex 14 splice site (2888- 29_2888del30)
CTNNB1	S37F, S37C, S37C subclonal, M1V
EGFR	exon 19 deletion, T790M, RAD51 fusion, G719C, S7681
BRAF	G469R, G469A, K601E
ROS1	CD74 fusion
ERBB2	amplification, S310F
RICTOR	amplification
ATM	E2290*, splice site 7630-2A>C
MYC	amplification-equivocal, amplification
CDK4	amplification, amplification equivocal
MDM2	amplification, amplification-equivocal
CHEK2	loss ex 9-10, I157T
MTAP	loss
RET	CDC6 fusion
BRCA1	rearrangement on intron 2,
PIK3CA	E542K
SMARCBI	T357fs*4
MTAT	loss
ERRFI1	Y310fs*1
AKT2	amplification
AXL	amplification
CBL	C404Y
CDKN1A	deletion on exon 2
NF1	Y2285fs*1, E725*
